# Supplementary material for: Identification of DNA Damage Repair-Associated Prognostic Biomarkers for Prostate Cancer Using Transcriptomic Data Analysis
Source: Int J Mol Sci. 2021 Oct 29;22(21):11771. doi: 10.3390/ijms222111771 (PMC8584064; doi:10.3390/ijms222111771)
Supplement: Supplementary file 1 [file ijms-22-11771-s001.zip]

Archive with 1 entries (1 files):
- ijms-1414547-supplementary.pdf
